# Supplementary material for: Recent Overview of Potent Antioxidant Activity of Coordination Compounds
Source: Antioxidants (Basel). 2023 Jan 17;12(2):213. doi: 10.3390/antiox12020213 (PMC9952845; doi:10.3390/antiox12020213)
Supplement: Supplementary file 1 [file antioxidants-12-00213-s001.zip]

Archive with 1 entries (1 files):
- antioxidants-2113456-supplementary.pdf
